# Supplementary material for: Patterns of Failure in Patients With Advanced Non-Small Cell Lung Cancer Treated With Immune Checkpoint Inhibitors
Source: Front Oncol. 2021 Sep 7;11:724722. doi: 10.3389/fonc.2021.724722 (PMC8454403; doi:10.3389/fonc.2021.724722)
Supplement: Supplementary file 2 [file DataSheet_2.xlsx]

## Sheet: PFS
Progression free survival (PFS)	state (0-Dose not happen; 1-happened)
6.93	1
7	1
4.13	1
2.77	1
8.37	1
40.8	0
16.73	1
20.27	1
8.23	1
12.47	1
7.67	1
2.7	1
6.2	1
8.3	1
15.67	1
22.77	1
11.1	1
4.27	1
18.8	1
24.5	1
1.53	1
15.57	1
6.97	1
6.37	1
1.4	1
5.37	1
13.23	1
2.73	1
1.77	1
1.7	1
1.73	1
1.67	1
2.73	1
1.77	1
1.7	1
4.2	1
2.4	1
2.37	1
2.27	1
1.77	1
1.7	1
6.77	1
22.97	1
6.73	1
2.77	1
5.6	1
4.73	1
2.57	1
5.97	1
6.93	1
27.07	0
1.83	1
6.27	1
22.37	1
6.73	1
25.5	1
2.73	1
14.47	1
14.83	1
27.17	1
23.1	1
7.67	1
11.67	1
21.67	1
6	1
1.8	1
3.07	1
9.33	1
16.9	1
21.53	1
10.57	1
8.8	1
19.33	1
2.8	1
19.6	1
31.77	1
8.33	1
2.77	1
12.03	1
8.7	1
32.07	1
7.73	1
19.07	1
12.63	1
12.17	1
7.43	1
32.4	0
11.33	1
6.73	1
3.73	1
3.63	1
23.03	1
8.4	1
21.8	1
5.5	1
3.43	1
12.83	1
3.3	1
3.6	1
11.37	1
43.23	0
31.5	0
44.53	0
39.6	0
30.33	0
29.93	0
32.73	0
29.97	0
33.13	0
35.7	0
21.87	0
34.13	0
50.43	0
29.97	0
31.57	0
22.43	0
41.3	0
28.97	0

## Sheet: OS
Overall Survival	state (0-Dose not happen; 1-happened)
29.57	1
17.03	1
12.4	1
21.67	1
17.07	1
40.8	0
33.23	1
32.93	0
22.7	1
18.5	1
8.47	1
28.93	0
36.8	0
33.6	0
32.9	0
30.3	0
35.9	0
29.13	1
25.07	1
38.13	0
12.3	1
35.7	0
23.4	1
15.2	1
3.97	1
7.07	1
16.4	1
26.73	1
35.8	0
23.9	1
32.6	0
5.47	1
29.07	1
6.1	1
19.83	1
18.87	1
3.33	1
19.03	1
3.13	1
2.8	1
2.83	1
6.77	1
24.73	1
19.33	1
12.67	1
31.03	0
18.67	1
31.3	0
18.27	1
11.87	1
27.07	0
8.67	1
22.17	1
34.13	0
6.73	1
29.13	1
22.53	1
22.07	1
32.83	0
53.17	0
34.33	1
18.17	1
17.97	1
36.63	0
7.07	1
4	1
5.77	1
38	0
32.33	0
52.37	0
26.67	1
13.07	1
28.6	1
12.27	1
37.23	1
42.5	1
15.07	1
11.47	1
23.07	1
27.23	1
32.07	1
7.73	1
39.13	1
12.63	1
12.17	1
17.37	1
32.4	0
31.53	0
26.83	0
6.53	1
32.9	0
30.7	1
30.13	1
35.13	0
22.73	1
33.83	1
13.77	1
13.5	1
35.07	0
16.3	1
43.23	0
31.5	0
44.53	0
39.6	0
30.33	0
29.93	0
32.73	0
29.97	0
33.13	0
35.7	0
21.87	0
34.13	0
50.43	0
29.97	0
31.57	0
22.43	0
41.3	0
28.97	0

## Sheet: TTP
Time to progression	state (0-Dose not happen; 1-happened)
6.93	1
7	1
4.13	1
2.77	1
8.37	1
40.8	0
16.73	1
20.27	1
8.23	1
12.47	1
7.67	1
2.7	1
6.2	1
8.3	1
15.67	1
22.77	1
11.1	1
4.27	1
18.8	1
24.5	1
1.53	1
15.57	1
6.97	1
6.37	1
1.4	1
5.37	1
13.23	1
2.73	1
1.77	1
1.7	1
1.73	1
1.67	1
2.73	1
1.77	1
1.7	1
4.2	1
2.4	1
2.37	1
2.27	1
1.77	1
1.7	1
5.73	0
22.97	1
6.73	1
2.77	1
5.6	1
4.73	1
2.57	1
5.97	1
6.93	1
27.07	0
1.83	1
6.27	1
22.37	1
4.47	0
25.5	1
2.73	1
14.47	1
14.83	1
27.17	1
23.1	1
7.67	1
11.67	1
21.67	1
6	1
1.8	1
3.07	1
9.33	1
16.9	1
21.53	1
10.57	1
8.8	1
19.33	1
2.8	1
19.6	1
31.77	1
8.33	1
2.77	1
12.03	1
8.7	1
25.17	0
7.73	0
19.07	1
12.63	0
9.27	0
7.43	1
32.4	0
11.33	1
6.73	1
3.73	1
3.63	1
23.03	1
8.4	1
21.8	1
5.5	1
3.43	1
12.83	1
3.3	1
3.6	1
11.37	1
43.23	0
31.5	0
44.53	0
39.6	0
30.33	0
29.93	0
32.73	0
29.97	0
33.13	0
35.7	0
21.87	0
34.13	0
50.43	0
29.97	0
31.57	0
22.43	0
41.3	0
28.97	0

## Sheet: OS in subgroups
OS	Oligo-progression	Systemic progression
29.57	1
17.03	1
12.4	1
21.67	1
17.07	1
33.23	1
22.7	1
18.5	1
28.93	0
36.8	0
30.3	0
35.9	0
25.07	1
38.13	0
35.7	0
15.2	1
16.4	1
26.73	1
23.9	1
32.6	0
29.07	1
6.1	1
3.33	1
2.8	1
2.83	1
24.73	1
31.03	0
31.3	0
8.67	1
22.17	1
34.13	0
32.83	0
53.17	0
36.63	0
7.07	1
5.77	1
38	0
32.33	0
52.37	0
26.67	1
13.07	1
28.6	1
37.23	1
42.5	1
15.07	1
27.23	1
31.53	0
26.83	0
6.53	1
32.9	0
30.7	1
35.13	0
22.73	1
13.77	1
13.5	1
35.07	0
32.93		0
8.47		1
33.6		0
32.9		0
29.13		1
12.3		1
23.4		1
3.97		1
7.07		1
35.8		0
5.47		1
19.83		1
18.87		1
19.03		1
3.13		1
19.33		1
12.67		1
18.67		1
18.27		1
11.87		1
29.13		1
22.53		1
22.07		1
34.33		1
18.17		1
17.97		1
4		1
12.27		1
11.47		1
23.07		1
39.13		1
17.37		1
30.13		1
33.83		1
16.3		1

## Sheet: Progression rate over time
Time (months)	Number of patients	Oligo-progression	Systemic progression
0	0	0	0
3	24	12	12
6	15	8	7
9	19	12	7
12	6	4	2
15	6	4	2
18	4	3	1
21	5	3	2
24	8	7	1
27	2	1	1
30	1	1	0
33	1	1	0
36	0	0	0

## Sheet: proportion of different failure
	number of patients
Existing Lesions	53
New Lesions	20
Both	18

## Sheet: Progression lesions
Progression sites/Number of patients	Existing Lesion	New Lesion	Both
Lung	40	2	7
Pleura	3	2	2
Adrenal	4	1	0
Liver	1	3	0
Bone	2	8	2
Brain	4	4	5
LN	15	3	0
Other	5	3	0

## Sheet: number of progression sites
1 sites	Lung	29
	LN	2
	Bone	3
	Soft tissue	1
	Adrenal	2
	Brain	5
2 sites		14
3+ sites		35
